# Supplementary material for: Global characterization of gene expression in the brain of starved immature Rhodnius prolixus
Source: PLoS One. 2023 Mar 3;18(3):e0282490. doi: 10.1371/journal.pone.0282490 (PMC9983911; doi:10.1371/journal.pone.0282490)
Supplement: S1 Table — Columns are: the abbreviation of the gene assigned; gene name according to the annotation; VectorBase code–the official gene number in the RproC3 genome assembly; values of TPM in each library (replicate); values of (Log10 TPM+1) in each library. ND: not determined. (XLSX) [file pone.0282490.s005.xlsx]

## Sheet: Neuropeptides
Abreviation	Gene name	GeneID (Vector Base)	Rep1	Rep2	Rep3	Rep4	Rep5	Rep6	Mean		Rep1	Rep2	Rep3	Rep4	Rep5	Rep6	Mean	SD +/-
			TPM								Log 10 (TPM+1)
AKH	Adipokinetic hormone	RPRC000416	194.546	197.779	225.326	279.351	226.458	222.738	224.366		2.29125	2.29837	2.35473	2.4477	2.3569	2.34974	2.34978	0.0560944
AstCC	AST CC	RPRC000300	125.831	179.86	166.065	180.918	164.698	159.732	162.851		2.10322	2.25734	2.22289	2.25988	2.21932	2.2061	2.21146	0.0572455
AstCCC	AST CCC	ND	1011.84	1163.04	1156.86	1085.6	1080.73	1436.15	1155.7		3.00554	3.06597	3.06366	3.03607	3.03412	3.1575	3.06048	0.0524651
AtsA	ATS A	ND	293.72	345.168	302.01	319.717	269.108	304.343	305.678		2.46941	2.53929	2.48146	2.50612	2.43154	2.48479	2.48543	0.0360722
ACP	Adipokinetic hormone/corazonin related peptide	ND	0	0	0	0	0	0	0		0	0	0	0	0	0	0	0
AT	Allatotropin	ND	284.773	341.757	358.572	257.497	324.017	447.205	335.637		2.45602	2.53499	2.55579	2.41246	2.51191	2.65148	2.52044	0.0830839
Burs alfa	Bursicon alfta	RPRC000797	104.491	111.756	119.235	102.429	96.1581	156.604	115.112		2.02322	2.05214	2.08003	2.01464	1.98748	2.19757	2.05918	0.0749047
Burs beta	Bursicon beta	ND	48.3997	75.2612	58.459	74.1487	62.3816	68.4404	64.5151		1.69372	1.8823	1.77422	1.87592	1.80196	1.84161	1.81162	0.071305
CAPA alfa	CAPA alfa	RPRC000639	87.5793	99.937	113.375	127.54	109.162	157.954	115.924		1.94733	2.00405	2.05833	2.10904	2.04203	2.20127	2.06034	0.0877629
CAPA beta	CAPA beta	RPRC000563	76.835	82.9503	105.801	109.369	91.2203	123.375	98.2583		1.89117	1.92402	2.02858	2.04285	1.96483	2.09473	1.99103	0.077455
CCAP	Crustacean cardioactive peptide	RPRC000466	1366.71	1319.81	1656.34	1288.47	241.144	348.72	1036.86		3.13599	3.12084	3.21941	3.11041	2.38407	2.54372	2.91907	0.358244
CCHa	CCHAmide	ND	71.7206	98.8629	94.941	87.796	88.0389	131.136	95.4158		1.86166	1.9994	1.982	1.94839	1.94958	2.12102	1.97701	0.0850209
CNMa	CNM amide peptide	RPRC010893	123.506	125.493	129.286	135.975	142.499	152.051	134.802		2.09519	2.10207	2.1149	2.13664	2.15685	2.18483	2.13175	0.034564
DH	Calcitonin Diuretic Hormone 3variants	RPRC000977	708.552	745.942	857.682	785.59	726.839	1304.25	854.809		2.85098	2.87329	2.93383	2.89575	2.86204	3.11569	2.92193	0.0993566
CZ	Corazonin	ND	59.7808	77.9639	77.0243	81.8164	72.0015	71.7627	73.3916		1.78377	1.89743	1.89223	1.91812	1.86333	1.86191	1.86946	0.0471298
CRF	Corticotropin releasing factor	RPRC000596	291.958	326.334	343.54	285.798	316.251	364.244	321.354		2.46681	2.51499	2.53724	2.45758	2.5014	2.56258	2.50677	0.0403912
ETH	Ecdysis triggering hormone	RPRC014486	7.80418	1.97175	2.29985	2.5779	0	2.63404	2.88129		0.944689	0.473012	0.518494	0.553629	0	0.56039	0.508369	0.301636
EH	Eclosion hormone	RPRC014242	0	0.562817	0.477433	1.60547	0.600304	0	0.541003		0	0.193908	0.169508	0.415885	0.204203	0	0.163917	0.154777
Ele1	Elevenin 1	RPRC003083	0	0.895703	0.759817	0	1.91072	2.69226	1.04308		0	0.27777	0.245468	0	0.464001	0.567293	0.259089	0.233138
Ele2	Elevenin 2	RPRC003084	37.2103	48.4755	45.275	43.765	30.8136	40.5555	41.0158		1.58218	1.69439	1.66535	1.65094	1.50261	1.61863	1.61902	0.0689252
FLP	FaLP	RPRC014988	101.043	105.792	109.604	108.508	99.89	108.312	105.525		2.00878	2.02854	2.04377	2.03945	2.00385	2.03867	2.02718	0.0169841
GPA2	GPA2	RPRC007092	106.603	187.102	150.275	129.455	142.667	151.033	144.523		2.03183	2.27439	2.17977	2.11546	2.15736	2.18194	2.15679	0.0803934
GPB5	GPB5	ND	102.226	121.471	112.628	99.086	108.805	118.664	110.48		2.01379	2.08803	2.05549	2.00037	2.04062	2.07796	2.04605	0.034718
ILP	ILP	RPRC007020	793.527	848.6	752.893	840.619	720.89	796.018	792.091		2.90011	2.92921	2.87731	2.92512	2.85847	2.90147	2.89861	0.0272561
ITG-like	ITG like	ND	1400.02	1570.98	1762.51	1414.51	1470.84	2368.22	1664.51		3.14645	3.19645	3.24638	3.15091	3.16786	3.37461	3.21378	0.0869741
K	Insect kinin	RPRC000022	177.936	210.773	228.501	195.724	211.411	245.334	211.613		2.2527	2.32587	2.36079	2.29386	2.32718	2.39153	2.32532	0.0488029
ITP	Ion transport peptide	RPRC000519	18.0195	20.333	11.2642	22.0956	17.2613	19.1247	18.0164		1.2792	1.32905	1.08864	1.36353	1.26153	1.30373	1.27095	0.0963486
NPF	Long Neuropeptide F	ND	252.833	299.334	251.571	284.622	307.446	267.819	277.271		2.40455	2.4776	2.40238	2.45579	2.48918	2.42946	2.44316	0.0368918
MIP	MIP	ND	258.018	258.407	280.482	257.293	227.698	303.033	264.155		2.41333	2.41398	2.44945	2.41211	2.35926	2.48292	2.42184	0.0415644
Ms	Myosupressin	RPRC000203	233.93	265.954	245.237	243.316	275.441	265.904	254.964		2.37094	2.42644	2.39135	2.38795	2.4416	2.42636	2.40744	0.027773
NVP-like	NVP Like	RPRC003052	1042.67	1354.29	1245.06	1330.08	1341.35	1275.86	1264.89		3.01856	3.13203	3.09554	3.1242	3.12787	3.10614	3.10072	0.0426021
NTL	Natalisin	RPRC003680	66.1097	56.9188	59.4586	66.4109	54.3473	109.241	68.7478		1.82679	1.76282	1.78146	1.82873	1.7431	2.04234	1.83087	0.109105
NP	Neuroparsin	RPRC002095	893.036	816.442	751.75	986.898	835.166	1076.94	893.372		2.95136	2.91246	2.87665	2.99471	2.92229	3.03259	2.94834	0.0572075
NPLP1	Neuropeptide like precursor 1	RPRC011668	7488.51	8123.8	8683.54	7608.99	7103.95	8442.54	7908.55		3.87445	3.90981	3.93875	3.88138	3.85156	3.92652	3.89708	0.0334531
OK	Orcokinin (3 isoforms)	RPRC014678	621.189	765.757	654.528	714.415	699.333	721.649	696.145		2.79392	2.88466	2.81659	2.85456	2.8453	2.85893	2.84233	0.0323458
PBAM	PBAM	ND	361.832	466.685	737	470.117	377.602	602.891	502.688		2.55971	2.66995	2.86806	2.67313	2.57818	2.78096	2.68833	0.118429
PDF	PDF	ND	258.405	242.785	254.412	355.009	315.535	222.128	274.712		2.41398	2.38701	2.40724	2.55146	2.50042	2.34855	2.43478	0.0759358
Proc	Proctolin	RPRC000390	301.713	495.57	443.119	368.989	368.455	358.616	389.41		2.48103	2.69598	2.6475	2.56819	2.56756	2.55584	2.58602	0.0754495
IDLSRF-like	Prohormone 4 / IDLSRF like peptide	RPRC000351	556.215	632.49	603.879	565.038	501.868	817.07	612.76		2.74602	2.80174	2.78167	2.75285	2.70145	2.91279	2.78275	0.0722833
Rya	RYamide	RPRC000461	44.1714	43.0893	51.1494	61.4572	48.7944	54.1985	50.4767		1.65486	1.64433	1.71725	1.79558	1.69718	1.74193	1.70852	0.0563909
sNPF	SNPf	ND	418.905	491.248	519.66	394.229	358.205	410.958	432.201		2.62315	2.69218	2.71655	2.59685	2.55534	2.61485	2.63316	0.0604115
SIFa	Sifamida	ND	0	0	0	0	0.696353	0	0.116059		0	0	0	0	0.229516	0	0.0382527	0.0936996
SK	Sulphakinin neuro peptide	ND	0.476323	0	1.33989	0	0	0.703355	0.419928		0.169181	0	0.369196	0	0	0.231305	0.12828	0.154722
TK	Tachykinins	RPRC000843	1616.67	1490.04	1776.08	1579.54	1379.89	2305.77	1691.33		3.20889	3.17349	3.24971	3.19881	3.14016	3.36301	3.22234	0.0779879

## Sheet: Neuropeptides receptors
Abreviation	Gene name	GeneID (Vector Base)	Rep1	Rep2	Rep3	Rep4	Rep5	Rep6	Mean		Rep1	Rep2	Rep3	Rep4	Rep5	Rep6	Mean	SD +/-
			TPM								Log 10 (TPM+1)
ACP R	ACP receptor	RPRC000057+RPRC004783+RPRC008884	7.5367	7.17077	7.96144	7.01887	7.31095	3.31052	6.71821		0.93129	0.912263	0.952378	0.904113	0.919651	0.634529	0.634529	0.119339
AKH R	Adipokinetic hormone receptor	ND	3.3951	2.621	2.82975	3.62499	3.17679	4.89397	3.4236		0.642969	0.558829	0.58317	0.665111	0.620843	0.770408	0.770408	0.0746064
AT R	Allatotropin receptor	ND	21.5699	26.4028	24.9763	24.04	29.5267	22.4453	24.8268		1.35353	1.43779	1.41458	1.39863	1.48468	1.37006	1.37006	0.0475058
AstA R	AST receptor	RPRC004708	11.2222	13.7102	17.03	11.4844	18.9756	17.8793	15.0503		1.08715	1.16762	1.256	1.09637	1.3005	1.27599	1.27599	0.0932614
AstC R	ASTC receptor	RPRC013486	207.574	306.825	281.194	259.589	250.111	240.315	257.601		2.31926	2.4883	2.45055	2.41596	2.39987	2.38258	2.38258	0.0581328
CAPA R	CAPA receptor (2variants)	RPRC000516	4.2144	4.65841	3.51261	2.55924	4.3062	2.97327	3.70402		0.717204	0.752695	0.654428	0.551357	0.724783	0.599149	0.599149	0.079167
CCHa R1	CCHAmide receptor 1	RPRC007766	14.8105	17.9932	9.00795	15.426	14.6297	17.9292	14.9661		1.19895	1.2786	1.00035	1.21553	1.19395	1.27713	1.27713	0.102037
CCHa R2	CCHAmide receptor 2	RPRC000608	3.67176	4.18953	7.33	6.84684	2.65322	6.64614	5.22291		0.669481	0.715128	0.920645	0.894695	0.562675	0.883442	0.883442	0.146354
CNMA R	CNMa receptor	RPRC001428	13.1952	8.68176	10.8997	11.8873	15.9272	19.0205	13.2686		1.15214	0.985954	1.07554	1.11016	1.22859	1.30148	1.30148	0.112083
CZ R	Corazonin R	RPRC000523	0	0	0	0	0	0	0		0	0	0	0	0	0	0	0
CRF/DH R1	CRF/DH receptor 1	ND	26.3883	37.8032	50.38	39.6498	37.6255	44.3114	39.3597		1.43756	1.58887	1.71079	1.60906	1.58687	1.65621	1.65621	0.0918468
CRF/DH R2	CRF/DH receptor 2a and 2b	RPRC000578	19.9963	23.3721	27.1827	21.0167	19.8528	20.9092	22.055		1.32214	1.38689	1.44998	1.34275	1.31916	1.34063	1.34063	0.0501863
CCAP R1	Crustacean cardioactive peptide receptor 1	RPRC001248	36.1091	47.0533	40.61	47.4118	41.4482	32.4454	40.8463		1.56948	1.68172	1.6192	1.68495	1.62786	1.52434	1.52434	0.0628789
CCAP R2	Crustacean cardioactive peptide receptor 2	RPRC000969+RPRC012063	29.6534	27.4623	30.7426	33.2342	29.3774	6.23996	26.1183		1.48648	1.45427	1.50164	1.53446	1.48255	0.859736	0.859736	0.259401
CT/DH R1	CT/DH R1 isoform B	RPRC009814	20.8987	17.4142	18.39	16.333	18.8268	16.9333	18.1327		1.34042	1.26515	1.28758	1.23887	1.29725	1.25366	1.25366	0.0363579
CT/DH R2	CT/DH R2	RPRC004753	11.3611	12.4429	9.57787	8.98305	13.3945	15.6989	11.9097		1.09206	1.12849	1.0244	0.999263	1.1582	1.22269	1.22269	0.0837529
CT/DH R3	CT/DH R3	RPRC004735	115.065	140.971	133.738	136.457	128.567	130.986	130.964		2.0647	2.1522	2.12949	2.13817	2.1125	2.12053	2.12053	0.0302333
EH R	Eclosyon hormone receptor	RPRC013306	7.48484	6.3317	7.87764	5.85995	6.61835	6.28745	6.74332		0.928643	0.865204	0.948298	0.836321	0.881861	0.862576	0.862576	0.0427968
ETH R	ETH receptor1	ND	2.89656	1.92104	3.91104	2.07017	2.18559	3.33619	2.7201		0.590681	0.465537	0.691173	0.487162	0.50319	0.637108	0.637108	0.0911182
FaLPa/Proc R	FaLPamide/Proctolin receptor	RPRC015267	6.12572	4.51407	6.54163	4.82873	7.42271	5.27652	5.78489		0.852829	0.741472	0.877465	0.765574	0.925452	0.797719	0.797719	0.0705008
FRMFa R	FMRFamide receptor	RPRC001551	3.01787	4.40805	2.62762	3.62499	3.68508	3.02391	3.39792		0.603996	0.733041	0.559622	0.665111	0.670717	0.604649	0.604649	0.0620257
GPA2/GPB5 R	GPA2/GPB5 receptor	RPRC007243	73.5158	64.5272	63.6306	67.547	66.4637	60.28	65.9941		1.87225	1.81642	1.81044	1.83599	1.82907	1.78732	1.78732	0.0285478
ITP R	Ion Transport 1	RPRC004793	13.6803	12.3213	14.117	15.5956	12.2032	14.536	13.7422		1.16673	1.12455	1.17947	1.21999	1.12068	1.19134	1.19134	0.0387397
K R1	Kinin receptor	RPRC000494	23.367	31.0146	27.6629	25.8869	34.0376	25.512	27.9135		1.3868	1.50535	1.45732	1.42954	1.54453	1.42344	1.42344	0.0579717
K R2	Kinin receptor 2	ND	22.5412	20.3983	30.1944	15.3604	20.5888	24.5981	22.2802		1.37183	1.33038	1.49408	1.21379	1.33423	1.40821	1.40821	0.0931116
NPF R1	LNPf receptor1	ND	41.1339	64.2043	59.0202	42.5203	52.6261	51.6455	51.8584		1.62463	1.81428	1.7783	1.63869	1.72938	1.72136	1.72136	0.0749037
NPF R2	Long neuropeptide F receptor 2	RPRC008894	34.9979	31.922	49.1097	33.9543	26.2575	53.8475	38.3481		1.55628	1.51749	1.69992	1.5435	1.43549	1.73916	1.73916	0.115218
Burs R	Lutropin choriogonadotropic hormone receptor Bursicon receptor	RPRC001663	1.80021	2.13201	4.1597	2.36509	2.95621	3.038	2.74187		0.447191	0.495823	0.712624	0.526997	0.59728	0.606167	0.606167	0.0944837
MIP R	Myoinhibitory peptide receptor	RPRC000605	15.0466	21.2841	15.5886	15.2615	17.4915	20.1985	17.4785		1.20538	1.348	1.21981	1.21116	1.26697	1.3263	1.3263	0.0618387
Ms R	Myosupressin receptor	ND	9.99113	9.0479	11.0614	9.23579	9.08286	11.1094	9.92141		1.04104	1.00208	1.0814	1.01012	1.00358	1.08312	1.08312	0.0378774
NTL R	Natalisin receptor	RPRC001687	10.7934	10.4393	9.69892	13.7076	13.5206	12.6176	11.7962		1.07164	1.0584	1.02934	1.16754	1.16198	1.1341	1.1341	0.0583201
NP R	Neuroparsin receptor	RPRC006045	9.24778	7.99259	5.17424	8.51973	4.71115	7.27737	7.15381		1.01063	0.953885	0.790584	0.978624	0.756723	0.917892	0.917892	0.104051
NPLP R	NPLP receptor	RPRC013388	7.18998	6.66736	8.8684	7.45545	5.12024	8.55059	7.30867		0.913283	0.884646	0.994247	0.927137	0.786768	0.98003	0.98003	0.0748617
Orphan R3	Orphan receptor 3	RPRC014721	6.67694	7.88939	7.29698	5.61412	5.80897	9.00945	7.04931		0.885188	0.948872	0.91892	0.820472	0.833082	1.00041	1.00041	0.0690548
Orphan R4	Orphan receptor 4	RPRC004128	4.68439	3.3769	3.81946	3.96015	3.96201	3.38338	3.86438		0.754684	0.641167	0.682999	0.695495	0.695657	0.641809	0.641809	0.0421183
Orphan R5	Orphan receptor 5	RPRC008364	6.75732	4.9795	3.52006	6.70758	8.85194	9.1466	6.6605		0.889712	0.776665	0.655144	0.886918	0.993522	1.00632	1.00632	0.133692
PH R	Parathyoroid hormone receptor	ND	103.899	102.382	96.5832	109.577	98.0169	97.4573	101.319		2.02077	2.01444	1.98938	2.04367	1.99571	1.99325	1.99325	0.0208712
PDF R	PDF receptor	RPRC009680	37.7508	33.2593	34.3527	41.727	40.8943	33.2203	36.8674		1.58828	1.53478	1.54842	1.6307	1.62215	1.53428	1.53428	0.0435253
PK R1	Pryrokinin receptor 1	RPRC008528	4.68713	4.87619	5.94612	1.7387	1.6253	9.97466	4.80802		0.754893	0.769096	0.841742	0.437544	0.41918	1.04039	1.04039	0.241176
PK R2	Pyrokinin receptor	ND	3.57579	5.54168	4.32074	5.15308	5.34579	4.54527	4.74706		0.660466	0.815689	0.725972	0.789092	0.802485	0.743923	0.743923	0.058297
Rfa R	RF receptor	ND	39.9353	40.8043	46.7812	42.6786	55.6555	45.0121	45.1445		1.6121	1.62122	1.67926	1.64027	1.75324	1.66287	1.66287	0.0514732
Rya R	Ryamide R	ND	13.2531	14.8501	14.1293	11.4488	12.6285	17.2913	13.9335		1.15391	1.20003	1.17982	1.09513	1.13445	1.26224	1.26224	0.0576728
SIFa R	SIF amida receptor	ND	6.81508	9.41637	11.5025	9.3117	10.2444	12.5792	9.97821		0.892933	1.01772	1.097	1.01333	1.05094	1.13288	1.13288	0.0832151
sNPF R	SNPf receptor	RPRC002266+RPRC002268+RPRC002269	19.2283	25.2897	24.0776	26.2211	23.5306	8.80547	21.1921		1.30596	1.41979	1.39929	1.43491	1.38971	0.991468	0.991468	0.168738
SK R1	Sulfakinin receptor 1	ND	1.04504	3.2729	2.61305	2.56285	2.46416	3.21488	2.52881		0.310701	0.630722	0.557874	0.551798	0.539598	0.624785	0.624785	0.116923
SK R2	Sulfakinin receptor 2	RPRC012816_Sulfakinin_r2	5.09905	1.40907	1.49412	1.33981	0.75146	1.88236	1.99598		0.785262	0.381849	0.396918	0.369181	0.2434	0.459748	0.459748	0.183575
TK 86C-like R	Tachykinin receptor 86c like	RPRC008022	2.86719	3.64465	6.18345	3.76687	2.02821	5.50393	3.99905		0.587395	0.666953	0.856333	0.678233	0.481186	0.813176	0.813176	0.139358
TK 99D-like R	Tachykinin receptor 99D like	RPRC000651+RPRC003160	7.00632	6.49537	4.23844	3.56315	5.99538	2.41958	4.95304		0.903433	0.874793	0.719202	0.659265	0.844812	0.533973	0.533973	0.144044

## Sheet: Neurotransmitters
Abreviation	Gene name	GeneID (Vector Base)	Rep1	Rep2	Rep3	Rep4	Rep5	Rep6	Mean		Rep1	Rep2	Rep3	Rep4	Rep5	Rep6	Mean	SD +/-
			TPM								Log 10 (TPM+1)
AChR-A	Muscarinic Acetylcholine Receptor A type	ND	113.942	180.541	206.79	147.337	144.236	94.028	147.812		2.06048	2.25898	2.31763	2.17125	2.16207	1.97785	2.15804	0.124765
AChR-B	Muscarinic Acetylcholine Receptor B type	RPRC010907	12.4799	11.682	14.4957	11.0488	8.35093	18.7188	12.796		1.12969	1.10319	1.19021	1.08094	0.970855	1.29488	1.12829	0.108854
AChR-C	Muscarinic Acetylcholine Receptor C type	RPRC010656	15.1598	9.35778	10.1534	12.2087	11.6059	14.9721	12.2429		1.20844	1.01527	1.04741	1.12086	1.10057	1.20336	1.11598	0.0791076
Dop1 R1	Dopamine 1 like receptor 1	RPRC014093	61.9611	62.1361	69.0087	64.2389	55.6972	80.73	65.6287		1.79907	1.80028	1.84515	1.81451	1.75356	1.91238	1.82083	0.0537291
Dop1 R2	Dopamine 1 like receptor 2	RPRC013708	142.479	145.75	137.727	140.356	131.635	138.857	139.467		2.15679	2.16658	2.14216	2.15031	2.12266	2.14568	2.14736	0.0148793
Dop2 R	Dopamine 2 like receptor	RPRC011175	17.0377	21.713	15.4118	19.1711	18.4329	22.1987	18.9942		1.25618	1.35628	1.21516	1.30473	1.28854	1.36546	1.29772	0.0577816
DopEcR	Dopamine Ecdysone receptor	RPRC014528	81.4467	86.3088	82.0218	63.0603	58.8374	119.439	81.8523		1.91617	1.94106	1.91919	1.80659	1.77697	2.08077	1.90679	0.108238
NMDAr2a	NMDA r2a	RPRC006099	11554.3	11395	10639.6	12533.4	11547.5	9792.09	11243.7		4.06278	4.05675	4.02697	4.0981	4.06253	3.99092	4.04968	0.0366062
NMDAR2b	NMDA r2b	RPRC001831	54.6545	58.9698	60.2241	58.0838	43.5049	66.7614	57.0331		1.7455	1.77793	1.78692	1.77147	1.64841	1.83098	1.7602	0.0614477
Octalfa2 R	adrenergic-like octopamine receptor	RPRC015456	23.5542	36.6869	43.67	35.7277	48.2819	38.3382	37.7098		1.39013	1.57619	1.65002	1.56499	1.69269	1.59481	1.57814	0.104011
OctB R1	Octopamine receptor beta 1R	ND	14.4707	19.8037	14.7686	15.0022	12.5343	15.8442	15.404		1.18951	1.31814	1.19779	1.20418	1.13144	1.22645	1.21125	0.0612051
OctB R2	Octopamine receptor beta 2R	RPRC011545	6.34314	11.839	10.5304	9.61772	7.72363	12.9749	9.83814		0.865882	1.10853	1.06185	1.02603	0.940697	1.14535	1.02472	0.105114
OctB R3	Octopamine receptor beta 3R 1	ND	14.4911	16.5387	17.4542	12.7541	10.5564	13.9175	14.2853		1.19008	1.244	1.2661	1.13843	1.06282	1.17369	1.17919	0.0736265
Octmb R	Octopamine receptor in mushroom bodies	RPRC001341	10.7036	22.9597	25.6375	18.8239	19.6162	21.8301	19.9285		1.06832	1.37948	1.42549	1.29719	1.31421	1.35851	1.3072	0.125749
Oct-Tyr R	Octopamine Tiramine R	RPRC008712	7.39923	12.591	9.31152	9.61868	9.87137	10.2072	9.83316		0.924239	1.13325	1.01332	1.02607	1.03628	1.0495	1.03044	0.0671689
5-HT1A R	5 hydroxytryptamine (serotonin) receptor 1a	RPRC010931	2.36422	3.02593	3.50028	2.35408	3.52088	4.68541	3.2418		0.526884	0.604867	0.65324	0.525574	0.655223	0.754762	0.620092	0.0875468
5-HT1B R	5 hydroxytryptamine (serotonin) receptor 1b	ND	9.26642	9.90961	11.8676	8.70992	7.10564	11.2357	9.68249		1.01142	1.03781	1.1095	0.987216	0.908787	1.08763	1.02373	0.0725732
5-HT2A R	5 hydroxytryptamine (serotonin) receptor 2A	ND	28.455	24.1945	27.3653	19.8284	22.611	35.3225	26.2961		1.46916	1.40131	1.45279	1.31866	1.37311	1.56018	1.4292	0.0842036
5-HT2B R	5 hydroxytryptamine (serotonin) receptor 2B	RPRC000473	88.0059	80.6757	91.9447	83.9134	79.3833	96.558	86.7468		1.94942	1.91209	1.96822	1.92898	1.90517	1.98926	1.94219	0.0328547
5-HT7A R	5 hydroxytryptamine (serotonin) receptor 7a	RPRC001792+RPRC007788	5.55202	5.74524	5.31669	4.46962	4.45666	8.45996	5.6667		0.816375	0.828997	0.80049	0.737957	0.736927	0.975889	0.816106	0.0875413
Orphan R1	Orphan receptor 1	RPRC004409	22.32	33.888	30.6714	32.6269	30.8519	23.8666	29.0375		1.36773	1.54268	1.50067	1.52669	1.50314	1.39562	1.47275	0.0727744
Orphan R2	Orphan receptor 2	RPRC002007+RPRC002008	16.0453	22.7451	19.2945	16.4778	18.0506	18.2671	18.4801		1.2316	1.37557	1.30738	1.24249	1.27991	1.28482	1.28696	0.0517023

## Sheet: Nuclear_R
Abreviation	Gene name	GeneID (Vector Base)	Rep1	Rep2	Rep3	Rep4	Rep5	Rep6	Mean		Rep1	Rep2	Rep3	Rep4	Rep5	Rep6	Mean	SD +/-
			TPM								Log 10 (TPM+1)
dsf	Dissatisfaction	RPRC010625	1.35606	3.24769	2.11922	1.90035	0.532923	3.83795	2.1657		0.372187	0.628152	0.494046	0.46245	0.18552	0.684661	0.471169	0.180119
EcR	Ecdysone receptor	RPRC014174	8.18731	11.1468	9.08127	7.97546	7.65151	10.8365	9.14648		0.963188	1.08446	1.00352	0.953057	0.937092	1.07322	1.00242	0.0632279
Eip75B	Ecdysone induced protein 75B	RPRC000853	181.267	157.08	171.131	176.736	134.326	223.317	173.976		2.26071	2.19888	2.23586	2.24978	2.13138	2.35086	2.23791	0.0725183
Eip78C	Ecdysone induced protein 78C	RPRC009045	23.4972	27.6759	24.1996	26.9904	18.9226	30.9996	25.3809		1.38912	1.45752	1.40139	1.44701	1.29935	1.50514	1.41659	0.0709565
ErR	Estrogen related receptor	ND	2.97169	4.07313	3.12082	1.24933	2.10214	5.35349	3.1451		0.598975	0.705276	0.614984	0.352054	0.491661	0.803012	0.594327	0.158458
Ftz	Ftz transcription factor 1	RPRC001915	8.10559	8.12613	5.1258	2.57558	4.4448	8.768	6.19098		0.959308	0.960286	0.787163	0.553346	0.735982	0.989806	0.830982	0.171137
HNF4A	Hepatocyte nuclear factor 4	RPRC008212	14.6662	9.81508	18.6167	15.9389	13.88	16.132	14.8415		1.19496	1.03403	1.29263	1.22889	1.1726	1.23381	1.19282	0.0878289
HR38	Hormone receptor like in 38	RPRC001680	2.10943	9.32669	5.49427	1.47805	4.97395	5.36448	4.79114		0.492681	1.01396	0.81253	0.39411	0.776261	0.803763	0.715551	0.22931
HNF4B	Hepatocyte nuclear factor 4 2	RPRC001064	1.6306	5.70759	2.42085	5.14143	2.08265	4.61496	3.59968		0.420055	0.826567	0.534134	0.78827	0.488924	0.749347	0.634549	0.173768
HR38bis	Hormone receptor like in 38bis	RPRC014120	1.498	0.946186	1.0033	0.22492	0	2.528	1.0334		0.397592	0.289184	0.301746	0.0881078	0	0.547529	0.270693	0.20033
HR39	Hormone receptor like in 39	RPRC002968	32.9909	28.1609	36.1013	31.0641	27.2523	42.1638	32.9555		1.53136	1.4648	1.56939	1.50602	1.45105	1.63512	1.52629	0.0686727
HR4	Hormone receptor like in 4	RPRC012796	24.3404	22.9254	24.4377	28.5438	18.27	39.4668	26.3307		1.40381	1.37886	1.40548	1.47047	1.28488	1.6071	1.4251	0.107535
HR46	Hormone receptor like in 46	RPRC003681	33.6219	37.5164	30.4801	31.8206	28.3676	33.2943	32.5168		1.53935	1.58565	1.49804	1.51615	1.46787	1.53522	1.52371	0.0401194
HR46bis	Hormone receptor like in 46 bis	RPRC000824	38.5134	38.3644	36.8263	31.839	34.2792	45.9683	37.6318		1.59674	1.5951	1.57779	1.51639	1.54752	1.6718	1.58423	0.0527931
HR51	Hormone receptor like in 51	RPRC002557	6.56609	7.46232	7.80439	4.17957	6.97806	10.6516	7.27368		0.878872	0.92749	0.944699	0.714294	0.901898	1.06639	0.905607	0.114181
HR78	Hormone receptor like in 78	RPRC006737	22.7218	22.372	21.395	22.7775	20.4854	28.0539	22.9676		1.37515	1.3687	1.35015	1.37617	1.33214	1.4632	1.37758	0.0452443
HR96	Hormone receptor like in 96	RPRC001794	31.1201	32.8302	25.6634	40.0595	33.7022	23.7998	31.1959		1.50678	1.5293	1.42592	1.61341	1.54036	1.39445	1.5017	0.0800104
Knrl1	Knirps	RPRC003216	9.13221	7.08111	11.119	3.15165	8.67763	15.4976	9.10988		1.0057	0.907471	1.08347	0.618221	0.985769	1.21742	0.969676	0.20163
Knrl2	Knirps like	ND	1.76019	1.94563	1.788	1.07917	2.07522	2.81575	1.91066		0.440938	0.469179	0.445293	0.31789	0.487877	0.58158	0.457126	0.0852858
NR2E3	PNR like	RPRC009755	2.9532	2.41277	3.2507	4.72333	5.75248	6.162	4.20908		0.596949	0.533107	0.62846	0.757649	0.829463	0.855035	0.70011	0.132446
svp	Seven up	RPRC000767	3.70776	7.76539	3.8426	2.25614	2.5308	5.33094	4.23894		0.672815	0.942771	0.685079	0.512703	0.547873	0.801468	0.693785	0.160117
tll	Tailless	RPRC007025	1.91559	2.24975	1.90844	3.64918	4.09342	2.82863	2.77417		0.464726	0.51185	0.46366	0.667376	0.70701	0.583043	0.566278	0.104032
usp	Ultraspiracle	RPRC013330	26.5178	29.3117	28.3897	22.6385	20.6031	37.807	27.5446		1.43961	1.48161	1.4682	1.37362	1.33452	1.58891	1.44774	0.0893016

## Sheet: Clock_behavior
Abreviation	Gene name	GeneID (Vector Base)	Rep1	Rep2	Rep3	Rep4	Rep5	Rep6	Mean		Rep1	Rep2	Rep3	Rep4	Rep5	Rep6	Mean	SD +/-
			TPM								Log 10 (TPM+1)
Alien	alien	RPRC011808	45.4926	57.2177	62.9117	58.4859	54.2216	47.2584	54.2646		1.66738	1.76505	1.80558	1.77441	1.74211	1.68357	1.73969	0.0539887
Atx2	ataxin 2	RPRC000939	20.9537	21.7623	24.0429	20.1507	15.0876	36.167	23.0274		1.34151	1.35722	1.39868	1.32533	1.20649	1.57016	1.36656	0.118761
CK1	casein kinase1	RPRC011511	32.9126	45.2636	43.6898	36.5027	34.968	40.0525	38.8982		1.53036	1.66524	1.65021	1.57406	1.55592	1.61334	1.59819	0.0536677
CK2	casein kinase2	RPRC011502	130.721	115.808	124.27	143.735	119.68	106.673	123.481		2.11966	2.06747	2.09785	2.16057	2.08163	2.03211	2.09322	0.0442461
CK2alfa b	ck 2alfa b	RPRC003853	12.6383	15.381	19.6312	15.2959	16.4054	14.8921	15.7073		1.13476	1.21434	1.31452	1.21208	1.24068	1.20118	1.21959	0.05844
CK2alfa c	ck 2alfa c	RPRC010391	11.0653	17.7351	14.422	15.5841	18.0031	13.3983	15.0346		1.08154	1.27266	1.18814	1.21969	1.27882	1.15831	1.19986	0.0745545
Clk	clock	RPRC002110	12.0053	16.2937	14.1068	12.2985	11.6457	16.8299	13.8633		1.11412	1.23789	1.17917	1.1238	1.10194	1.25115	1.16801	0.0650274
Cry	cryptochrome	RPRC017361	52.482	63.6577	61.5711	53.4283	60.3211	61.2554	58.7859		1.72821	1.81062	1.79637	1.73582	1.78761	1.79418	1.77547	0.0345696
Ctrip	circadian trip	RPRC008959	52.2717	58.2559	61.0057	52.6469	54.1548	68.0788	57.7356		1.7265	1.77273	1.79243	1.72954	1.74158	1.83935	1.76702	0.0438243
Cwo	clock work	RPRC000455	57.8206	50.5114	49.5161	61.1387	56.487	54.7395	55.0355		1.76953	1.7119	1.70343	1.79336	1.75957	1.74616	1.74733	0.0344825
Cyc	clock cycle	RPRC000556	4.36029	4.61012	3.55521	5.44622	4.02315	4.71228	4.45121		0.729188	0.748973	0.658508	0.809305	0.700976	0.756809	0.73396	0.0514354
Dbt	doubletime	RPRC000167	29.409	22.7144	29.0757	28.5817	26.5484	27.7093	27.3397		1.483	1.37501	1.47822	1.47102	1.4401	1.45802	1.4509	0.0402693
Eogt	EGF-domain O-GlcNAc transferase	RPRC007338	53.3454	59.3431	48.0193	63.603	68.629	42.7258	55.9443		1.73516	1.78063	1.69037	1.81025	1.84279	1.64074	1.74999	0.0760171
Jet	jetlag	RPRC000510	68.135	66.8323	71.2742	69.6765	59.9458	78.9325	69.1327		1.8397	1.83144	1.85898	1.84927	1.78494	1.90272	1.84451	0.038375
na	narrow abdomen	RPRC007564	9.2563	12.5645	11.9937	11.065	9.6538	14.2878	11.4702		1.01099	1.1324	1.11373	1.08153	1.0275	1.18434	1.09175	0.0655189
nmo	nemo	RPRC000184	23.691	31.4554	32.2041	20.7745	26.609	32.3955	27.8549		1.39254	1.51129	1.52119	1.33795	1.44105	1.52369	1.45462	0.0775419
nocte	no circadian temperature entrainment	RPRC017363	140.559	139.587	164.934	139.081	143.504	195.127	153.799		2.15094	2.14795	2.21993	2.14638	2.15988	2.29254	2.18627	0.0590442
pAbp1	poly(A) binding protein 1	RPRC017359	2783.03	2730.6	2575.41	2872.19	2837.17	2411.98	2701.73		3.44467	3.43642	3.41101	3.45836	3.45304	3.38255	3.43101	0.0289735
pAbp2	poly(A) binding protein 2	RPRC008620	177.62	197.516	234.973	181.736	184.685	229.258	200.965		2.25193	2.2978	2.37286	2.26182	2.26878	2.36221	2.30257	0.0527031
Pdp1	PAR-domain 1	RPRC000236	16.5763	23.8039	20.4584	22.4851	20.0443	21.6529	20.8368		1.24493	1.39452	1.3316	1.37079	1.32313	1.35512	1.33668	0.0519174
per	period	RPRC000427	56.8161	55.8137	59.7164	63.2593	57.6429	63.8561	59.5174		1.76205	1.75445	1.78331	1.80794	1.76822	1.81195	1.78132	0.0241477
Pp1a	protein phosphatase 1a	RPRC000214	111.974	124.513	139.573	110.5	118.735	123.959	121.542		2.05298	2.09869	2.1479	2.04728	2.07822	2.09677	2.08697	0.0367524
Pp2a	protein phosphatase 2a	RPRC000584	302.824	312.574	303.694	312.247	302.571	264.812	299.787		2.48262	2.49634	2.48386	2.49589	2.48226	2.42457	2.47759	0.0267715
sgg	shaggy	RPRC000333	72.7614	111.031	109.034	85.2552	102.735	117.197	99.6687		1.86783	2.04934	2.04153	1.93579	2.01593	2.0726	1.99717	0.0790292
sim	single-minded	RPRC001595	7.13348	4.67262	7.76232	8.33055	5.50299	6.63223	6.67236		0.910276	0.753783	0.942619	0.969907	0.813113	0.882652	0.878725	0.0816369
slmb	supernumerary limbs	RPRC008429	17.1981	21.1222	20.1168	20.7231	14.8487	20.6497	19.1098		1.26002	1.34483	1.32463	1.33692	1.19999	1.33545	1.30031	0.0580256
slo	slowpoke	RPRC002904	73.0268	85.0743	60.9147	73.1982	67.1405	75.5044	72.4765		1.86939	1.93487	1.79179	1.87039	1.83341	1.88369	1.86392	0.0482293
Slob	slowpoke binding protein	RPRC017362	45.9881	61.0589	58.5517	51.8875	53.2752	50.1755	53.4895		1.67199	1.7928	1.77489	1.72335	1.7346	1.70906	1.73445	0.0440685
tim	timeless	RPRC008008	7.5013	8.55909	4.17484	7.01938	7.24628	6.36017	6.81018		0.929485	0.980416	0.713897	0.904141	0.916258	0.866888	0.885181	0.091685
vri	vrille	RPRC000393	2.76172	2.68637	3.0039	1.62548	1.43265	4.97523	2.74756		0.575387	0.566598	0.602483	0.419209	0.386079	0.776355	0.554352	0.140551
norpA	no receptor potential A	RPRC014327	92.4719	112.391	116.975	106.328	115.509	109.276	108.825		1.97068	2.05458	2.07179	2.03071	2.06636	2.04248	2.03943	0.0369149
Behavior related
for	foraging	RPRC000321	83.9415	61.6499	76.4516	73.4646	65.4723	77.3213	73.0502		1.92912	1.79692	1.88903	1.87195	1.82264	1.89388	1.86953	0.048928

## Sheet: NP_ENZ
Abreviation	Gene name	GeneID (Vector Base)	Rep1	Rep2	Rep3	Rep4	Rep5	Rep6	Mean		Rep1	Rep2	Rep3	Rep4	Rep5	Rep6	Mean	SD +/-
			TPM								Log 10 (TPM+1)
CPM	Carboxypeptidase M	RPRC015124	173.979	189.296	175.002	200.764	204.085	145.991	181.52		2.24299	2.27943	2.24552	2.30484	2.31193	2.16729	2.25867	0.0532338
Fur-like protease 1	Furin-like protease 1	RPRC006957	124.001	154.823	129.99	137.339	144.334	115.645	134.355		2.09691	2.19263	2.11724	2.14094	2.16237	2.06687	2.12949	0.045458
Fur-like protease 2A	Furin-like protease 2A	RPRC002472	14.3303	20.0169	16.0442	11.6146	11.6837	19.95	15.6066		1.18555	1.32257	1.23158	1.10088	1.10325	1.32118	1.21083	0.0993952
Fur-like protease 3B	Furin-like protease 2B	RPRC013490	39.5635	41.2053	45.823	40.1524	39.2019	75.0551	46.8335		1.60813	1.62537	1.67046	1.6144	1.60425	1.88113	1.66729	0.107486
PAL1	Peptidyl alpha hydroxyglycine alpha amidating lyase 1 (PAL1)	ND	62.7049	71.9944	111.523	71.5385	67.3697	79.6743	77.4675		1.80417	1.86329	2.05124	1.86057	1.83486	1.90673	1.88681	0.0874115
PAL2	Peptidyl alpha hydroxyglycine alpha amidating lyase 2 (PAL2)	ND	801.926	722.534	1077.25	766.133	734.001	962.213	844.01		2.90468	2.85946	3.03272	2.88487	2.86629	2.98372	2.92196	0.070374
PHM	Peptidylglycine alfa-hydroxylating mono-oxygenase	RPRC012126+RPRC012127	580.924	647.233	737.513	604.047	736.954	349.752	609.404		2.76487	2.81173	2.86836	2.78179	2.86803	2.545	2.7733	0.119792
PCA/Amon	Amontillado (Prohormone convertase 2- PC2)	RPRC009349	247.833	259.921	324.038	239.131	225.416	441.813	289.692		2.39591	2.41651	2.51193	2.38045	2.35491	2.64622	2.45099	0.109782
Prolyl endopeptidase	Prolyl endopeptidase	RPRC006929	20.3059	27.4868	21.7936	20.4227	18.3419	22.2807	21.7719		1.3285	1.45464	1.35781	1.33087	1.2865	1.367	1.35422	0.0566634
Silver	Silver	ND	60.711	64.0134	64.8371	61.2815	52.0096	77.0741	63.3211		1.79036	1.813	1.81847	1.79436	1.72435	1.89251	1.80551	0.0542819
SP	Signal peptidase	RPRC009668	71.4644	95.6797	88.7734	82.5397	85.7982	72.7349	82.8317		1.86012	1.98534	1.95315	1.92189	1.93851	1.86767	1.92111	0.0490498

## Sheet: CSP_OBP
Gene name	GeneID (Vector Base)	Rep1	Rep2	Rep3	Rep4	Rep5	Rep6	Mean		Rep1	Rep2	Rep3	Rep4	Rep5	Rep6	Mean	SD +/-
		TPM								Log 10 (TPM+1)
OBP1	RPRC010284	138.038	135.76	133.654	120.752	137.979	190.855	142.84		2.14313	2.13596	2.12922	2.08548	2.14295	2.28297	2.15329	0.067092
OBP2	RPRC000378	23.6543	18.0648	21.3732	17.1769	30.9302	14.289	20.9148		1.39189	1.28023	1.34973	1.25952	1.5042	1.18438	1.32833	0.112427
OBP3	RPRC000527	190.254	272.447	311.525	193.397	285.906	273.808	254.556		2.28161	2.43687	2.49488	2.28869	2.45774	2.43903	2.3998	0.0912423
OBP4	RPRC000274	21.4611	28.8925	14.1895	18.7969	21.0852	15.2357	19.9435		1.35143	1.47556	1.18154	1.2966	1.3441	1.21047	1.30995	0.106655
OBP5	RPRC000118	7.91036	4.89651	8.90072	3.99073	6.71483	3.97145	6.0641		0.949895	0.770595	0.995667	0.698164	0.887326	0.696483	0.833022	0.129451
OBP6	RPRC004413	1.55822	1.23028	0.626181	1.63774	2.362	0.821759	1.3727		0.407938	0.348359	0.211169	0.421231	0.526598	0.260491	0.362631	0.114847
OBP7	RPRC000311	3.35591	15.9508	4.09073	7.05432	4.74786	2.22996	6.23826		0.639079	1.22919	0.70678	0.906029	0.759506	0.509197	0.79163	0.251323
OBP8	RPRC000564	1.14236	2.10452	2.14229	2.4013	4.04044	2.53027	2.39353		0.330892	0.491994	0.497247	0.531645	0.702469	0.547807	0.517009	0.119343
OBP9	RPRC000194	1.38431	2.67778	0.324505	2.18243	4.89623	1.27758	2.12381		0.377363	0.565586	0.122054	0.502759	0.770574	0.357473	0.449302	0.219223
OBP10	RPRC000560	39.2354	44.4184	27.2955	112.738	85.8006	88.0726	66.2601		1.60461	1.65723	1.45172	2.05591	1.93852	1.94974	1.77629	0.238154
OBP11	RPRC004408	1467.67	1240.25	824.515	3601.45	2862.13	3122.35	2186.4		3.16692	3.09386	2.91673	3.5566	3.45684	3.49462	3.28093	0.258162
OBP12	RPRC000492	0.293364	0.324272	0.275077	1.85001	1.38348	0.216596	0.7238		0.111721	0.121977	0.105537	0.454846	0.377212	0.0851464	0.209406	0.162367
OBP13	RPRC000177	0.891906	1.3145	0.836309	1.56237	1.75257	0.219503	1.09619		0.2769	0.364457	0.263946	0.408641	0.439738	0.086183	0.306644	0.128663
OBP14	RPRC004407	0.874303	0.966417	1.2297	2.29729	1.03079	0.96827	1.2278		0.27284	0.293676	0.348247	0.518158	0.307664	0.294085	0.339112	0.0912291
OBP15	RPRC008413	3.50875	1.93921	2.46753	2.30488	4.65384	5.18115	3.34256		0.654056	0.468231	0.54002	0.519155	0.752344	0.791069	0.620813	0.132315
OBP16	RPRC011610	55.533	69.1898	45.1486	50.2697	57.5248	35.55	52.2027		1.7523	1.84627	1.66416	1.70986	1.76734	1.56289	1.71714	0.0970422
OBP18	RPRC001924	1.52752	2.70152	3.15106	1.28437	4.68237	0.902235	2.37485		0.402694	0.568381	0.618159	0.358767	0.75453	0.279264	0.496966	0.179726
OBP19	RPRC000593	3.23343	6.07596	4.54781	2.3789	2.28729	3.81968	3.72385		0.626693	0.849786	0.744122	0.528776	0.516838	0.683018	0.658205	0.128398
OBP20	RPRC007008	1701.93	2045.92	2379.76	536.605	1685.22	2357.52	1784.49		3.2312	3.3111	3.37672	2.73046	3.22691	3.37264	3.20817	0.242956
OBP21	RPRC001925	2.49566	2.41377	2.63261	2.29514	4.78129	3.45486	3.01222		0.54353	0.533235	0.560218	0.517874	0.762025	0.648834	0.594286	0.0942495
OBP22	RPRC000115	0.280367	1.23962	0	0.294674	0	0	0.302444		0.107335	0.350175	0	0.11216	0	0	0.094945	0.136115
OBP23	RPRC000174	0.575299	0.635911	1.34859	0.604656	2.37393	1.06188	1.10005		0.197363	0.21376	0.370808	0.205382	0.528136	0.314264	0.304952	0.129646
OBP24	RPRC009905	0	0	0.849614	0.634889	1.42436	0.445991	0.559142		0	0	0.267081	0.213488	0.384597	0.160166	0.170889	0.151829
OBP25	RPRC000257	0	1.86534	0	0	0	0.622972	0.414718		0	0.457176	0	0	0	0.210311	0.111248	0.1892
OBP26	RPRC000182	156.981	502.198	196.261	276.441	228.491	439.692	300.011		2.19861	2.70174	2.29504	2.44317	2.36077	2.64413	2.44058	0.197863
OBP27	RPRC009914	15.6216	33.5622	18.9803	36.0751	24.6433	31.3523	26.7058		1.22067	1.5386	1.3006	1.56908	1.40897	1.50991	1.42464	0.140252
Gene name	GeneID (Vector Base)	Rep1	Rep2	Rep3	Rep4	Rep5	Rep6	Mean		Rep1	Rep2	Rep3	Rep4	Rep5	Rep6	Mean	SD +/-
		TPM								Log 10 (TPM+1)
CSP1	RPRC013223	27.5671	19.2603	24.1417	15.8536	15.6373	32.258	22.453		1.45587	1.30664	1.40039	1.22669	1.22108	1.5219	1.35543	0.123954
CSP2	RPRC013221	15.7303	98.9295	23.1419	7.69641	13.1099	56.2677	35.8126		1.2235	1.99969	1.38277	0.93934	1.14952	1.75791	1.40879	0.398412
CSP3	RPRC013280	424.509	601.994	572.971	135.195	439.293	656.28	471.707		2.62891	2.78031	2.75889	2.13416	2.64374	2.81775	2.62729	0.253163
CSP4	RPRC013285	6.22941	5.7381	4.21857	2.90991	8.5684	12.5203	6.69744		0.859103	0.828537	0.717551	0.592166	0.980839	1.13099	0.85153	0.190064
CSP5	RPRC013218	153.52	122.076	124.61	34.027	77.2623	112.383	103.98		2.18898	2.09017	2.09902	1.5444	1.89355	2.05455	1.97845	0.233555
CSP6	RPRC000332	5.23205	6.16883	12.1012	6.23224	7.81341	12.6189	8.3611		0.794631	0.855448	1.11731	0.859273	0.945144	1.13414	0.950991	0.143687
CSP7	RPRC010107	792.104	834.855	966.766	941.064	852.923	1033.31	903.503		2.89933	2.92213	2.98577	2.97408	2.93142	3.01465	2.95456	0.0438254
CSP8	RPRC000631	1.33227	0.368159	2.81075	1.40026	4.31948	1.47546	1.95106		0.367779	0.136136	0.581011	0.380258	0.725869	0.393656	0.430785	0.202169
CSP9	RPRC000470	2.41626	3.11596	3.02085	8.46518	4.74786	1.18931	3.8259		0.53355	0.614471	0.604318	0.976129	0.759506	0.340307	0.638047	0.214622
CSP10	RPRC007979	1.73039	0.76508	0.64901	1.45495	1.63208	2.04413	1.37927		0.436225	0.246764	0.217223	0.390043	0.420299	0.483463	0.36567	0.108265
CSP11	RPRC011935	1.3901	2.76581	1.82483	0.584416	3.60559	1.43688	1.93461		0.378417	0.575859	0.450993	0.199869	0.663285	0.386833	0.442543	0.162897
CSP12	RPRC011928	2.25722	3.43068	2.91021	0.889653	2.66122	1.04159	2.19843		0.512848	0.64647	0.5922	0.276382	0.563626	0.309969	0.483583	0.154057
CSP13	RPRC011926	1.22483	1.35387	0.57424	1.28733	0.722025	0.452157	0.935743		0.347297	0.371783	0.197071	0.359329	0.236039	0.162014	0.278922	0.0916185
CSP14	RPRC006791	0	0	0.546535	0	0.68719	0.860685	0.349068		0	0	0.18936	0	0.227164	0.269673	0.114366	0.127833
CSP15	RPRC000546	0	0	0	0	0	0	0		0	0	0	0	0	0	0	0
CSP16	RPRC000327	83.7509	112.084	71.7157	33.8277	64.875	88.1529	75.7344		1.92814	2.0534	1.86163	1.54192	1.81872	1.95014	1.85899	0.174954
CSP17	RPRC007134	29.2244	44.2046	32.5947	20.3693	38.0818	29.2991	32.2957		1.48036	1.65518	1.52627	1.32979	1.59197	1.48143	1.51083	0.11156
CSP18	RPRC000242	15.8207	9.7153	12.8566	12.5634	4.97395	18.4296	12.3933		1.22584	1.03	1.14166	1.13237	0.776261	1.28846	1.0991	0.181019
CSP19	RPRC000126	5.08338	8.82977	6.12836	4.1979	11.1302	6.97014	7.05663		0.784145	0.992544	0.85299	0.715828	1.08387	0.901466	0.888473	0.135003

## Sheet: Takeout
Gene name	GeneID (Vector Base)	Rep1	Rep2	Rep3	Rep4	Rep5	Rep6	Mean		Rep1	Rep2	Rep3	Rep4	Rep5	Rep6	Mean	SD +/-
		TPM								Log 10 (TPM+1)
TO1	RPRC010098	305.241	245.591	277.776	101.119	243.179	316.201	248.185		2.48606	2.39198	2.44526	2.00911	2.38771	2.50133	2.37024	0.182988
TO2	RPRC010096	7748.51	3689.61	3216.52	1705.85	5186.26	5987.71	4589.08		3.88927	3.5671	3.50752	3.23219	3.71494	3.77733	3.61473	0.233217
TO3	RPRC008440	1.34236	1.48379	1.10135	1.23451	1.18696	0.743319	1.18205		0.369654	0.395115	0.322499	0.349181	0.339842	0.241377	0.336278	0.0528225
TO4	RPRC008432	1387.9	1213.54	1052.55	1417.36	1140.74	1036.07	1208.03		3.14267	3.08441	3.02265	3.15179	3.05757	3.01581	3.07915	0.0583242
TO5	RPRC008451	1.27084	0.60203	0.340465	0.572441	3.21064	1.07233	1.17813		0.356187	0.204671	0.127255	0.196574	0.624348	0.316459	0.304249	0.177846
TO6	RPRC002313	192.71	169.663	123.552	70.5791	168.988	118.742	140.706		2.28715	2.23214	2.09535	1.85479	2.23042	2.07825	2.12968	0.158009
TO7	RPRC008276	5.60806	5.44753	8.44544	6.96591	7.21286	8.28106	6.99348		0.820074	0.809393	0.975222	0.901236	0.914494	0.967598	0.898003	0.0707294
TO8	RPRC009613	0.139302	0.615913	0.130618	0	0.985405	0.205698	0.346156		0.0566388	0.208418	0.0533161	0	0.297849	0.0812386	0.116243	0.112896
TO9	RPRC010085	5.60164	6.40532	3.98462	5.88749	8.19834	7.13067	6.20135		0.819652	0.869544	0.697632	0.838061	0.963709	0.910126	0.849787	0.0907813
TO10	RPRC011983+RPRC011984	1.09314	0.517845	0.732139	0.984786	2.02523	0.922379	1.04592		0.320797	0.181227	0.238583	0.297714	0.480759	0.283839	0.300486	0.101243
TO11	RPRC005773	17.987	19.882	21.2869	24.5946	28.0005	18.5664	21.7196		1.27846	1.31977	1.34805	1.40815	1.46241	1.29151	1.35139	0.0713609
TO12	RPRC010201	4.75301	2.73196	2.67403	3.59679	6.05199	4.21108	4.00314		0.759895	0.571937	0.565143	0.662455	0.848312	0.716927	0.687445	0.110382
TO13	RPRC010202	15.0842	12.4523	16.4714	6.62255	12.8315	18.1857	13.608		1.2064	1.1288	1.24233	0.8821	1.14087	1.28298	1.14725	0.142581
TO14	RPRC005774	6.0613	7.0349	5.39929	1.59265	5.35961	3.80389	4.87527		0.848885	0.90498	0.806132	0.413744	0.803431	0.681593	0.743128	0.177351
TO15	RPRC005775	4.55311	3.46006	8.27176	7.32773	9.39405	7.87886	6.81426		0.744537	0.649341	0.967162	0.920527	1.01678	0.948357	0.874451	0.144216
